# Supplementary material for: Differential In Vitro Growth and Cell Killing of Cancer versus Benign Prostate Cells by Oncolytic Parainfluenza Virus
Source: Pathogens. 2022 Apr 21;11(5):493. doi: 10.3390/pathogens11050493 (PMC9147676; doi:10.3390/pathogens11050493)
Supplement: Supplementary file 1 [file pathogens-11-00493-s001.zip]

Archive with 1 entries (1 files):
- pathogens-1616449-supplementary.pdf
